# Supplementary material for: Wnt4 and ephrinB2 instruct apical constriction via Dishevelled and non-canonical signaling
Source: Nat Commun. 2023 Jan 20;14:337. doi: 10.1038/s41467-023-35991-6 (PMC9860048; doi:10.1038/s41467-023-35991-6)
Supplement: Supplementary file 5 — Supplementary Data 2 [file 41467_2023_35991_MOESM5_ESM.xlsx]

## Sheet: Sheet1
	Morpholino oligos (MO)
	Oligo name	Sequence
	Control morpholino oligos (MO)	5′-CTAAACTTGTGGTTCTGGCGGATA-3′
	ephrinB2 MO	5′- GAGTCCCCGCTCAGTGCCATGATCT-3′
	Ror2 MO	5′-TCAGGCGAGGTAAGGGGCAACACT -3′
	Wnt4 MO	5′-GTACTCTGGGGTCATCCTGCTGCTG -3′
	Shroom3 MO	5′-ATCAGGTTGGGACTCCAATAATTTG-3′
	Dsh2 MO	5′-TCACTTTAGTCTCCGCCATTCTGCG-3′
	Dsh3 MO	5′-GGTAGATGACCTTGGTCTCCCCCAT-3′
	Primers for sgRNA template
	Primer name	sequence
	ephrinB2	5'-ctagctaatacgactcactataGGCTCAGGACTGCGATCTC Cgttttagagctagaa-3'
	Ror2	5'-ctagctaatacgactcactataGGTGAAGAACGATGCACCT Ggttttagagctagaa-3'
	Wnt4	5'- ctagctaatacgactcactataGGGTGCTCAGTTGGCCATA Ggttttagagctagaa-3'
	Universal primer-R	5'-AAAAGCACCGACTCGGTGCCACTTTTTCAAGTT GATAACGGACTAGCCTTATTTTAACTTGCTATTTCTAGCTCTAAAAC-3'
	Primers for genotyping
	Primer name	sequence
	ephrinB2-F	5'-GAGCAGGAGTTTGCCGTTTG-3'
	ephrinB2-R	5'-GAACTTCAACTGAGCCCGGA-3'
	Ror2-F	5'-TCCAACCGTGATCTGACCCT-3'
	Ror2-R	5'-TGGGCTGAGAGTGTGTAAGA-3'
	Wnt4-F	5'-TGTCCAATTTTCAAACAGGGAGC-3'
	Wnt4-R	5'-CCAGACAGGATCAAAGTGGAGT-3'
	Primers for RT-PCR
	Primer name	sequence
	Siamois-F	5'-AAGATAACTGGCATTCCTGAGC-3'
	Siamois-R	5'-GGTAGGGCTGTGTATTTGAAGG-3'
	ODC-F	5'-CAGCTAGCTGTGGTGTGG-3'
	ODC-R	5'-CAACATGGAAACTCACACC-3'
