# Supplementary material for: Wnt4 and ephrinB2 instruct apical constriction via Dishevelled and non-canonical signaling
Source: Nat Commun. 2023 Jan 20;14:337. doi: 10.1038/s41467-023-35991-6 (PMC9860048; doi:10.1038/s41467-023-35991-6)
Supplement: Supplementary file 13 — Source Data [file 41467_2023_35991_MOESM13_ESM.zip]

Archive with 4 entries (4 files):
- Source Data 1.xlsx
- __MACOSX/._Source Data 1.xlsx
- Source Data 2.pdf
- __MACOSX/._Source Data 2.pdf
