# Supplementary material for: Wnt4 and ephrinB2 instruct apical constriction via Dishevelled and non-canonical signaling
Source: Nat Commun. 2023 Jan 20;14:337. doi: 10.1038/s41467-023-35991-6 (PMC9860048; doi:10.1038/s41467-023-35991-6)
Supplement: Supplementary file 13 — Source Data [file 41467_2023_35991_MOESM13_ESM.zip › Source Data 1.xlsx]

## Sheet: Sheet1
	Figure 1h									Figure 1i
	# of experiments		Control MO	ephrinB2 MO	+ephrinB2-WT rescue	+ephrinB2-delta4 rescue				# of experiments		Control MO	Ror2 MO	+ WT-rescue	+ deltaFr rescue	+ delta PR rescue
	#1	normal	25	4	21	0				#1	normal	29	4	22	3	2
		apical constriction defect	0	21	4	25					apical constriction defects	0	26	8	25	28
		total embryo number	25	24	25	26					total embryo number	29	30	30	28	30
			Control MO	ephrinB2 MO	+ephrinB2-WT rescue	+ephrinB2-delta4 rescue						Control MO	Ror2 MO	+ WT-rescue	+ deltaFr rescue	+ delta PR rescue
	#2	normal	30	3	19	2				#2	normal	25	4	19	3	5
		apical constriction defect	0	25	6	26					apical constriction defects	0	21	6	22	21
		total embryo number	30	28	25	28					total embryo number	25	25	25	25	26
			Control MO	ephrinB2 MO	+ephrinB2-WT rescue	+ephrinB2-delta4 rescue						Control MO	Ror2 MO	+ WT-rescue	+ deltaFr rescue	+ delta PR rescue
	#3	normal	30	2	22	2				#3	normal	25	2	21	5	4
		apical constriction defect	0	25	6	24					apical constriction defects	0	22	5	24	21
		total embryo number	30	27	28	26					total embryo number	25	24	26	29	25
	Figure 2a											Figure 2b
	# of experiments	Control MO apical width(um)	ephrinB2 MO apical width	ephrinB2 WT rescue apical width	ephrinB2 delta4 rescue apical width	Ror2 MO apical width	Ror2 WT rescue apical width	Ror2 delta Fr rescue apical width	Ror2 deltaPR rescue apical width				Apical actin level in ROI
	#1	6.30528	9.13819	4.42917	22.8256	36.3099	2.79514	17.7267	2.46204
		8.82903	33.2317	7.51153	19.7422	28.6653	2.79514	20.8708	2.89873				Un injected	Control MO	Relative apical actin level compared to injected side (%)		Un injected	eB2 MO	Relative apical actin level compared to injected side (%)		Un injected	eB2 MO + WT rescue	Relative apical actin level compared to injected side (%)		Un injected	eB2 MO + delta 4 rescue	Relative apical actin level compared to injected side (%)
		3.95278	20.3485	3.84153	25.7694	18.5639	1.86333	15.0578	2.09136			#1	15540	13211.7	85.017		13394.1	7542.11	56.3092		15140	14533.7	95.9953		16713.6	7030.39	42.064
		5.33597	23.8521	3.00458	20.4846	26.2368	2.08333	16.2714	2.25992				14369.2	13767.7	95.8144		12220.9	6756.15	55.2833		14693	14300	97.325		16147	7348.75	45.5115
		2.66792	20.2931	3.53556	14.6071	16.0294	3.58431	17.129	2.37903				14620.4	15131.7	103.498		13070.8	7591.89	58.0829		14222.9	13982.5	98.3103		14279.1	9202.65	64.4486
		6.34653	19.2796	2.35708	15.5065	28.5925	3.17319	18.8239	2.61443				15144.6	14857.8	98.1063		13182.3	8600.05	65.2394		15546.6	14076.2	90.5419		16303.4	7990.67	49.0124
		5.59014	13.5208	13.3138	21.1682	26.6211	1.17847	33.3672	4.63434				16465.8	14156.9	85.9776		11347.3	8579.67	75.6099		16873.8	13058.5	77.3892		16617.6	8561.32	51.5197
		15.2867	30.4624	0.833333	24.3421	28.8585	5.41667	19.53	2.7125			#2	14456.6	11480.5	79.4137		11986.8	8691.27	72.5072		16316.5	14204.7	87.0575		16405.2	8599.9	52.4217
		10.0692	29.1071	11.9388	23.5481	15.0232	2.12458	6.98458	0.970081				15862.8	16938.4	106.781		12694.3	7285.68	57.3932		13254.1	14737.6	111.193		16883.2	8568.73	50.7529
		15.0232	22.1461	6.78278	18.4936	22.3994	4.85917	19.6143	2.72421				15161.3	15335.8	101.151		14065.8	8262.8	58.7439		15706.6	12980.1	82.6407		18581.4	8081.99	43.495
													16630.5	14758.7	88.7446		13601.6	8916.17	65.5522		15632.8	13972.1	89.3771		19461.4	7215.33	37.0752
	#2	2.12458	17.4006	13.8004	25.0312	25.0693	2.66792	26.3128	3.65455				16400	15502.6	94.5277		16048.8	9834.71	61.2802		12815.9	14189.7	110.72		15976.5	7634.43	47.7853
		3.03333	19.6542	12.4861	18.7685	10.425	2.66792	34.6836	4.81717			#3	13869	12094.6	87.2064		16597.5	8703.47	52.4384		14341.5	13110.8	91.4185		16656.9	7953.17	47.7471
		2.08333	27.8169	1.86333	22.5039	17.6776	2.66792	33.7319	4.68499				16356.4	14459.4	88.4022		12386.9	7602.19	61.3729		15388.2	12058.3	78.361		17024.9	7092.57	41.66
		3.35931	20.5692	0.931667	27.7013	23.3519	2.24375	26.8257	3.72579				18119.2	15139	83.552		14808.8	7337.35	49.5473		12738.4	11800.6	92.6378		15930.9	8329.23	52.2836
		2.94625	18.0374	8.30208	23.3482	17.7267	2.94625	21.874	3.03806				17096.1	15973.1	93.4314		16354.8	8870.23	54.2362		14846.8	12858.8	86.6102		16646.4	7488.94	44.9883
		3.43597	20.7372	3.00458	26.696	23.8521	3.84153	15.366	2.13416				16285.9	16417	100.805		15861.2	9116.87	57.4791		14701.6	14213.9	96.6828		16639.7	7168.43	43.0804
		4.28986	7.09556	2.08333	25.6918	23.4854	6.78278	18.4089	2.55679
		4.75069	16.7343	1.50236	9.25153	17.9215	8.43681	19.865	2.75903
		0.931667	19.2074	7.41847	19.5878	20.6869	1.86333	26.0475	3.61771
	#3	2.94625	22.1461	6.93472	28.6744	34.291	3.00458	35.5049	4.93123
		2.66792	12.3111	0.416667	22.9318	22.8408	2.53444	25.954	3.60473				Un injected	Ror2 MO	Relative apical actin level compared to injected side (%)		Un injected	Ror2 MO + WT rescue	Relative apical actin level compared to injected side (%)		Un injected	Ror2 MO + delta Fr rescue	Relative apical actin level compared to injected side (%)		Un injected	Ror2 MO + delta PR rescue	Relative apical actin level compared to injected side (%)
		3.17319	24.7557	5.80347	30.176	22.0872	3.77306	16.7706	2.32924			#1	10851.5	6114.66	56.3487		13971.3	14755.1	105.61		17768.8	8972.09	50.4935		13736.6	5007.39	36.4529
		3.56	20.2287	4.24917	29.7122	19.3874	5.30333	39.1867	5.44259				10990.1	6485.96	59.0163		15724.8	16715.5	106.3		16723.2	8821.81	52.752		13102.8	5456.87	41.6466
		3.58431	17.0986	5.80347	23.5703	32.5667	8.21792	40.8354	5.67159				9750.24	6570.33	67.3863		13394.9	15686	117.104		12939.2	6580.56	50.8577		14708.4	5308.65	36.0925
		1.50236	12.1478	4.48764	30.104	17.936	2.66792	33.541	4.65847				11196.7	6006.86	53.6487		12507.4	14242.7	113.874		15091	7743.08	51.3092		13143.5	5282.17	40.1885
		1.76778	34.646	1.76778	31.2306	12.3111	3.56	21.7665	3.02313				10565	6559.02	62.0827		16634.5	16155	97.1176		14430.7	8068.9	55.915		12472.7	5852.39	46.9217
		2.91667	32.7686	0.416667	31.7651	14.3915	3.17319	28.0129	3.89068			#2	10545.2	7138.37	67.6931		15451.7	15379.6	99.5335		14156.5	6219.82	43.936		14789.5	6060.01	40.9751
		3.58431	19.239	2.5	35.8721	24.7101	8.67028	15.366	2.13416				12663.5	6695.74	52.8743		9878.03	10851.8	109.858		12173.6	7653.43	62.869		11171.4	5923.41	53.023
													11242.8	6339.01	56.3829		11074.6	9540.64	86.1492		14430.2	8264.91	57.275		11876.5	5811.22	48.9305
	#4	4.85917	14.1667	1.86333	22.7685	24.5586	4.12472	21.7307	3.01815				11391.7	7574.69	66.4932		11309.6	11888.4	105.118		14802.3	7663.4	51.7715		11434.6	5718.13	50.0073
		5.08611	42.1967	2.5	22.7799	27.9167	2.08333	24.8397	3.44996				12625.2	6297.17	49.8779		9498.93	8129.66	85.585		11689.8	6325.35	54.1101		12916	5244.69	40.6063
		3.25431	31.3056	3.72681	20.0043	30.8728	2.42958	21.2174	2.94686			#3	12006.1	6585	54.8473		11093	10793.5	97.3009		14919.8	6882.28	46.1284		12237.6	5260.52	42.9865
		2.79514	28.5288	1.86333	14.3675	31.8961	3.43597	22.4382	3.11642				11828.8	6552.74	55.3965		12025.6	10740.6	89.3141		11162.7	8194.22	73.407		10587.8	5285.86	49.924
		3.35931	22.6385	2.24375	13.6232	15.0232	2.42958	30.971	4.30152				12417.7	6804.93	54.8001		9800.27	10644.6	108.615		13840.9	5968.89	43.1251		10969.7	4969.97	45.3063
		16.2553	28.8915	3.43597	32.5667	21.8661	3.03333	33.9935	4.72132				11388.3	6356.21	55.8134		9692.75	10364.6	106.931		13171.1	6831.44	51.8668		15961.8	5275.71	33.0522
		6.00931	39.3347	2.5	27.6197	26.2235	4.42917	22.4382	3.11642				11524	6237.1	54.1226		11715.9	10173.5	86.835		15604.7	8181.97	52.4327		12601.3	5893.09	46.7656
		7.41847	17.4056	3.72681	25.4167	28.7531	4.16667	25.4713	3.53767
		6.78278	27.1633	4.28986	27.1442	26.6471	3.33333	25.4713	3.53767
		4.48764	24.8083	2.79514	19.0804	15.0578	3.95278	17.6875	2.4566
	#5	14.9362	28.0686	2.08333	22.8104	28.1982	6.36014	33.3672	4.63434
		3.33333	20.1557	2.35708	26.3687	16.0782	3.93083	32.5454	4.5202
		4.16667	24.4132	3.03333	15.8388	26.3687	2.12458	27.4019	3.80583
		12.9233	26.2797	3.00458	26.0142	17.129	1.86333	44.1628	6.13372
		6.06681	29.7501	10.0347	21.1682	15.7729	1.86333	44.084	6.12278
		2.42958	21.8104	2.53444	26.8903	22.2751	2.79514	39.16	5.43889
		4.75069	23.9828	10.68	20.5818	25.3038	3.95278	22.9621	3.18918
		3.84153	25.2797	1.25	26.25	21.3315	3.03333	23.4261	3.25363
		2.66792	18.0374	3.53556	31.4467	19.7422	1.50236	23.6768	3.28845
		3.84153	15.4224	1.31764	22.7608	20.16	1.50236	18.0326	2.50453
		3.00458	18.0903	3.84153	12.1478	17.5446	1.17847	25.4474	3.53436
		11.219	20.4336	3.35931	16.4358	23.6878	2.12458	23.3482	3.2428
	Figure 3C								Figure 3d							Figure 3e
	#1		Control MO	Wnt4 MO	+Wnt4-myc rescue	+Wnt5-myc rescue			# of experiments	Control MO apical width(um)	Wnt4 MO apical width	Wnt4 MO + Wnt4 rescue apical width	Wnt4 MO + Wnt5 rescue apical width			Apical actin level in ROI
		normal	15	8	15	0			#1	7.20833	15.5833	6.19444	34.6806
		apical constriction defect	0	16	4	18				3.34722	26.9722	6.36111	19.2639			Un injected	Control MO	Relative apical actin level compared to injected side (%)		Un injected	Wnt4 MO	Relative apical actin level compared to injected side (%)		Un injected	Wnt4 MO + Wnt4 rescue	Relative apical actin level compared to injected side (%)		Un injected	Wnt4 MO + Wnt5 rescue	Relative apical actin level compared to injected side (%)
		total embryo number	15	24	19	18				6.02778	24.9583	9.72222	31.3194		#1	15615	14316	91.6811		11529	3816	33.0991		14544	9999	68.75		12438	3846	30.9214
										7.875	25.7917	7.20833	18.5972			16425	16641	101.315		10908	3828	35.0935		14835	10449	70.4348		16590	4020	24.2315
	#2		Control MO	Wnt4 MO	+Wnt4-myc rescue	+Wnt5-myc rescue				3.51389	24.2917	7.70833	31.6667			16818	16836	100.107		11229	4068	36.2276		16071	11520	71.6819		14298	4212	29.4587
		normal	20	7	10	0				2.51389	21.1111	9.20833	19.9306			18114	18675	103.097		8436	4134	49.0043		13818	12075	87.386		8403	4317	51.3745
		apical constriction defect	0	13	6	20				4.69444	23.4583	6.36111	32.8333			18162	19449	107.086		5412	4449	82.2062		16911	12159	71.8999		9216	4629	50.2279
		total embryo number	20	20	16	20				4.01389	32.5	9.88889	17.4167		#2	18660	19668	105.402		12984	4545	35.0046		26148	14655	56.0464		18312	4920	26.8676
										8.54167	26.6389	4.69444	25.2917			18846	20832	110.538		13071	5376	41.1292		17454	15399	88.2262		19059	4998	26.2238
	#3		Control MO	Wnt4 MO	+Wnt4-myc rescue	+Wnt5-myc rescue				7.70833	27.9722	6.69444	29.8194			19551	21000	107.411		13389	5859	43.7598		17778	16305	91.7145		19905	5292	26.5863
		normal	20	8	16	1										20010	21414	107.016		14235	6024	42.3182		18105	16749	92.5104		20040	5568	27.7844
		apical constriction defect	0	12	6	18			#2	5.02778	22.4444	5.02778	37.5278			20370	21516	105.626		15405	6261	40.6426		18363	18318	99.7549		20649	5802	28.0982
		total embryo number	20	20	22	19				3.34722	24.2917	6.875	26.8056		#3	20424	22308	109.224		17316	6678	38.5655		19905	20526	103.12		20664	6318	30.5749
										21.1111	23.9583	7.875	11.7222			20643	22614	109.548		9450	6942	73.4603		20358	21321	104.73		20712	6492	31.3441
										6.02778	22.9444	10.7222	29.4861			20919	23865	114.083		18714	7110	37.9929		27618	22518	81.5338		21003	7101	33.8095
										4.69444	23.1111	10.7222	37.6944			21633	24051	111.177		18801	7317	38.9181		22977	23499	102.272		21144	8547	40.4228
										6.52778	24.7917	12.2222	29.3194			21804	25875	118.671		19482	8655	44.4256		23220	23910	102.972		22212	9780	44.0303
										5.02778	24.7917	7.20833	40.2083		#4	24957	26520	106.263		16905	8970	53.0612		24255	27105	111.75		22836	9813	42.9716
										9.88889	32.3333	7.54167	20.6111			22191	27240	122.752		15555	9165	58.92		30564	30783	100.717		24300	10107	41.5926
										6.36111	23.7917	4.01389	26.6389			28605	27582	96.4237		20184	9183	45.4964		24750	30996	125.236		24684	10953	44.3729
																26034	29358	112.768		20481	9348	45.6423		24798	35841	144.532		25005	12225	48.8902
									#3	5.36111	23.9583	8.20833	28.6389			30579	29379	96.0757		17943	10119	56.3953		27606	40620	147.142		25893	12555	48.488
										9.72222	20.2639	7.20833	30.8194
										3.51389	29.1528	8.70833	30.3194
										9.04167	25.2917	8.875	39.5278
										5.36111	14.2361	3.01389	30.3194
										8.20833	24.2917	4.69444	26.9722
										4.36111	19.5972	8.54167	23.4583
										5.36111	35.0139	4.69444	31.1528
										6.875	22.2778	5.36111	21.2778
									#4	9.72222	22.9444	6.02778	26.6389
										10.3889	28.1389	4.86111	25.125
										4.72222	9.04167	24.2917	24.7917
										4.93056	4.72222	30.3194	27.9722
										5.84722	10.6528	15.4306	24.2917
										5.36111	9.88889	23.4583	25.2917
										6.26389	14.5556	17.875	30.3194
										5.77778	6.36111	5.63889	22.2778
										5.63889	5.77778	4.36111	23.1111
										5.76389	12.7083	20.2639	28.1389
										8.19444	6.36111	20.7083	27.9722
										8.86111	6.72222	21.375	19.5972
	Figure 6a									Figrue 6b								Figure 6c
			Ectopic apical constriction	No Apical constriction	Total embryo number	% of ectopic apical constriction				#1		Apical constriction	No Apical constriction		%			#1		Apical constriction	No Apical constriction		%
	#1	Shr3 alone	0	32	32	0					uninjected	0	18	18	0				Control	0	23	23	0
		Sh3+ephrinB1	0	42	42	0					sh3+Ror2+Wnt4	0	21	21	0				Shroom3+ephrinB2+Wnt4	0	21	21	0
		sh3+Ror2	0	31	31	0					Sh3+Ror2+Wnt4+ephrinB2-WT	13	11	24	54.1667				Shroom3+ephrinB2+Wnt4+Ror2-WT	11	21	32	34.375
		sh3+wnt4	0	30	30	0					Sh3+Ror2+Wnt4+ephrinB2-delta4	0	22	22	0				Shroom3+ephrinB2+Wnt4+Ror2- PR	1	25	26	3.84615
		sh3+eB2+Ror2	1	35	36	2.77778
		sh3+eB2+Ror2+Wnt4	19	27	46	41.3043
		ephrinB2 (high)	0	47	47	0				#2		Apical constriction	No Apical constriction		%			#2		Apical constriction	No Apical constriction		%
		Ror2(high)	0	41	41	0					uninjected	0	26	26	0				uninjected	0	25	25	0
		Wnt4(high)	0	54	54	0					sh3+Ror2+Wnt4	0	24	24	0				sh3+ephrinB2+Ror2	2	21	23	8.69565
		uninjected	0	27	27	0					Sh3+Ror2+Wnt4+ephrinB2-WT	11	16	27	40.7407				Sh3+ephrinB2+Ror2+Wnt4	10	12	22	45.4545
											Sh3+Ror2+Wnt4+ephrinB2-delta4	0	28	28	0				Sh3+ephrinB2+Ror2+Wnt5	0	25	25	0
			Ectopic apical constriction	No Apical constriction	Total embryo number	% of ectopic apical constriction
	#2	Shr3 alone	0	25	25	0				#3		Apical constriction	No Apical constriction		%			#3		Apical constriction	No Apical constriction		%
		Sh3+ephrinB1	0	21	21	0					uninjected	0	22	22	0				uninjected	0	25	25	0
		sh3+Ror2	0	25	25	0					sh3+Ror2+Wnt4	0	23	23	0				sh3+ephrinB2+Ror2	0	26	26	0
		sh3+wnt4	0	22	22	0					Sh3+Ror2+Wnt4+ephrinB2-WT	6	12	18	33.3333				Sh3+ephrinB2+Ror2+Wnt4	10	15	25	40
		sh3+eB2+Ror2	2	24	26	7.69231					Sh3+Ror2+Wnt4+ephrinB2-delta4	0	25	25	0				Sh3+ephrinB2+Ror2+Wnt5	0	28	28	0
		sh3+eB2+Ror2+Wnt4	10	16	26	38.4615
		ephrinB2 (high)	0	26	26	0
		Ror2(high)	0	25	25	0
		Wnt4(high)	0	24	24	0				Figure 6d
		uninjected	0	25	25	0
										#1		Apical constriction	No Apical constriction		%
											Control	0	25	25	0
			Ectopic apical constriction	No Apical constriction	Total embryo number	% of ectopic apical constriction					Shroom3+ephrinB2+Ror2	3	21	24	12.5
	#3	Shr3 alone	0	25	25	0					Shroom3+ephrinB2+Ror2+Wnt4	14	13	27	51.8519
		Sh3+ephrinB1	0	26	26	0					Shroom3+ephrinB2+Ror2+Wnt5	1	24	25	4
		sh3+Ror2	0	24	24	0
		sh3+wnt4	0	25	25	0
		sh3+eB2+Ror2	1	22	23	4.34783				#2		Apical constriction	No Apical constriction		%
		sh3+eB2+Ror2+Wnt4	17	13	30	56.6667					Control	0	25	25	0
		ephrinB2 (high)	0	24	24	0					Shroom3+ephrinB2+Ror2	1	26	27	3.7037
		Ror2(high)	0	25	25	0					Shroom3+ephrinB2+Ror2+Wnt4	11	14	25	44
		Wnt4(high)	0	25	25	0					Shroom3+ephrinB2+Ror2+Wnt5	2	26	28	7.14286
		uninjected	0	30	30	0
										#3		Apical constriction	No Apical constriction		%
											Control	0	25	25	0
											Shroom3+ephrinB2+Ror2	0	26	26	0
											Shroom3+ephrinB2+Ror2+Wnt4	11	15	26	42.3077
											Shroom3+ephrinB2+Ror2+Wnt5	0	25	25	0
		Figure 6e
			Relative p-MLC level in ROI										Relative phalloidin signal level in ROI
		Control	0.918704	0.867593	0.972037	1.08889	1.13426	1.04	1.05537	0.892963	1.03241		1.16355	0.84891	0.987539	1.01713	0.919003	1.00779	1.07632	0.875389	1.10592
		Rock	0.934444	0.991667	0.966667	0.968333	0.949259	0.916111	0.987963	0.920556	0.968704		2.12773	2.24299	1.33022	1.3271	2.14953	1.11838	1.70717	1.55607	1.71651
		Shroom3	1.03833	1.18889	1.31426	1.39352	1.32389	1.42056	1.4687	1.37556	1.35074		1.89097	1.93458	1.99533	2.2134	2.01558	2.1215	2.18069	2.0514	1.92991
		Shroom3 + Rock	1.4187	1.16463	0.976111	0.91963	0.841481	1.06519	1.40537	1.38185	1.34259		1.46885	2.40031	2.30997	2.20561	1.3972	1.27259	2.48287	2.30062	2.15888
		Shroom3 + ephrinB2-WT	1.12463	1.23519	1.17333	1.33333	1.26648	1.29704	1.23222	1.185	1.32519		1.26012	1.43769	1.37227	0.936137	2.48442	1.81931	2.26947	1.13084	1.21495
		Shroom3 + Ror2-WT	1.01	0.855926	0.907593	0.910556	0.950741	0.886111	0.812222	0.905556	0.989074		1.35358	2.11215	2.59034	1.44393	2.07477	1.05296	2.15265	1.71807	1.06698
		Shroom3 + Wnt4	1.19259	1.38519	1.51741	1.42481	1.3887	1.52167	1.49722	1.39852	1.44704		2.70561	2.00156	1.24766	2.33801	2.22897	2.24611	1.93769	1.92523	1.8271
		Shroom3 + ephrinB2-WT + Ror2-WT + Wnt4	10.2854	8.92704	10.9857	11.6974	12.8669	12.0661	14.2141	13.9367	11.9461		11.8427	16.5966	15.4128	21.0093	24.3084	12.3956	16.1402	26.3084	14.6168
		Shroom3 + ephrinB2- 4 + Ror2-WT + Wnt4	0.922222	0.803333	0.803333	0.861296	0.901667	0.807963	0.794444	0.833889	0.895556		0.883	1.324	1.048	1.533	1.699	1.12	1.125	1.609	0.886
		Shroom3 + ephrinB2-WT + Ror2- Fr + Wnt4	0.986852	0.978519	1.37796	0.938704	1.08704	0.955	0.978148	1.08111	1.04185		1.90187	2.09657	1.84579	2.16355	2.3053	2.08723	1.71963	1.8162	2.1947
		Shroom3 + ephrinB2-WT + Ror2- PR + Wnt4	0.879444	0.918889	0.876667	0.99	0.882037	0.876852	1.0487	0.949074	0.872778		1.71184	1.60436	1.78505	1.66822	1.88162	2.14953	2.33645	2.21495	2.59813
		Shroom3 + ephrinB2-WT + Ror2-WT + Wnt5	1.40352	1.38278	1.34481	1.3513	1.33333	1.35278	1.5237	1.25204	1.05963		1.50779	1.67601	1.85358	2.17913	1.94548	1.68847	2.41589	2.13707	2.12928
	Supplememtary Figure 1f					Supplementary Figure 2e						Supplementary Figure 2f
		Normal	Neural tube closure defect				Normal	neural tube closure defect	Gastrulation defects	Total embryo number			Normal	Neural tube closure defect	Gastrulation defect
	Cas9 alone	20	0			Control MO	30	0	0	30		Cas9 alone	20	0	0
	Cas9 + ephrinB2-sgRNA	0	11			Wnt4 MO 5ng	0	0	18	18		Cas9 + Wnt4-sgRNA	0	5	4
	Cas9 + ror2-sgRNA	0	15			Wnt4 MO 3ng	1	4	25	30
						Wnt4 MO 1.5ng	12	18	0	30
						Wnt4 MO 1ng	30	0	0	30
	Supplementary Figure 2g
			uninjected-1	injected-1	uninjected-2	injected-2	uninjected-3	injected-3		uninjected-4	injected-4	uninjected-5	injected-5	uninjected-6	injected-6		uninjected-7	injected-7	uninjected-8	injected-8	uninjected-9	injected-9
	Control	p-MLC positive	19	21	18	20	25	25		14	17	21	22	18	24		24	22	26	23	22	25
		total number	63	65	56	58	78	72		58	63	65	67	61	63		65	61	74	69	60	63
		%	30.1587	32.3077	32.1429	34.4828	32.0513	34.7222		24.1379	26.9841	32.3077	32.8358	29.5082	38.0952		36.9231	36.0656	35.1351	33.3333	36.6667	39.6825
	ephrinB2 MO	p-MLC positive	21	4	20	7	24	4		17	2	20	6	25	4		18	4	27	3	21	6
		total number	65	68	63	63	69	58		56	63	64	69	67	63		59	59	68	63	61	58
		%	32.3077	5.88235	31.746	11.1111	34.7826	6.89655		30.3571	3.1746	31.25	8.69565	37.3134	6.34921		30.5085	6.77966	39.7059	4.7619	34.4262	10.3448
	ephrinB2 MO + WT rescue	p-MLC positive	21	26	24	24	19	19		20	16	22	21	18	23		21	24	24	23	21	17
		total number	65	63	67	66	60	63		63	65	63	60	59	68		60	62	69	70	66	65
		%	32.3077	41.2698	35.8209	36.3636	31.6667	30.1587		31.746	24.6154	34.9206	35	30.5085	33.8235		35	38.7097	34.7826	32.8571	31.8182	26.1538
	ephrinB2 MO + delta4 rescue	p-MLC positive	21	4	25	2	18	5		27	3	19	4	22	7		18	5	31	5	21	6
		total number	68	67	67	72	59	75		80	65	63	73	60	58		57	63	75	68	65	66
		%	30.8824	5.97015	37.3134	2.77778	30.5085	6.66667		33.75	4.61538	30.1587	5.47945	36.6667	12.069		31.5789	7.93651	41.3333	7.35294	32.3077	9.09091
	ror2 MO	p-MLC positive	20	4	23	5	21	3		19	7	21	4	19	3		20	5	25	7	25	13
		total number	65	66	66	59	67	65		68	68	65	60	64	58		57	69	66	63	64	73
		%	30.7692	6.06061	34.8485	8.47458	31.3433	4.61538		27.9412	10.2941	32.3077	6.66667	29.6875	5.17241		35.0877	7.24638	37.8788	11.1111	39.0625	17.8082
	Ror2 MO + WT rescue	p-MLC positive	25	24	21	23	26	30		24	27	19	21	27	25		22	30	23	25	19	22
		total number	65	60	64	68	70	73		69	59	70	62	72	66		65	70	60	68	61	60
		%	38.4615	40	32.8125	33.8235	37.1429	41.0959		34.7826	45.7627	27.1429	33.871	37.5	37.8788		33.8462	42.8571	38.3333	36.7647	31.1475	36.6667
	Ror2 MO+ deltaF rescue		uninjected-1	injected-1	uninjected-2	injected-2	uninjected-3	injected-3		uninjected-4	injected-4	uninjected-5	injected-5	uninjected-6	injected-6		uninjected-7	injected-7	uninjected-8	injected-8	uninjected-9	injected-9
		p-MLC positive	22	3	25	4	24	4		28	5	21	2	21	5		24	4	19	5	25	7
		total number	65	70	70	65	69	66		71	59	58	65	67	68		60	55	64	65	63	67
		%	33.8462	4.28571	35.7143	6.15385	34.7826	6.06061		39.4366	8.47458	36.2069	3.07692	31.3433	7.35294		40	7.27273	29.6875	7.69231	39.6825	10.4478
	Ror2 MO + delta P rescue	p-MLC positive	24	2	21	5	25	4		28	5	21	10	23	7		26	5	29	4	20	7
		total number	69	63	56	53	75	72		65	74	62	59	64	63		77	64	74	66	58	70
		%	34.7826	3.1746	37.5	9.43396	33.3333	5.55556		43.0769	6.75676	33.871	16.9492	35.9375	11.1111		33.7662	7.8125	39.1892	6.06061	34.4828	10
	Wnt4 MO	p-MLC positive	60	7	58	8	44	14		51	6	59	6	51	4		48	14	45	7	44	8
		total number	83	68	79	73	69	68		76	73	85	69	75	63		69	79	68	63	61	58
		%	72.2892	10.2941	73.4177	10.9589	63.7681	20.5882		67.1053	8.21918	69.4118	8.69565	68	6.34921		69.5652	17.7215	66.1765	11.1111	72.1311	13.7931
	Wnt4 MO + Wnt4-myc	p-MLC positive	60	46	57	44	51	39		45	36	54	41	48	42		44	54	44	43	41	57
		total number	75	63	77	66	70	63		73	65	67	70	69	63		70	72	69	66	66	70
		%	80	73.0159	74.026	66.6667	72.8571	61.9048		61.6438	55.3846	80.597	58.5714	69.5652	66.6667		62.8571	75	63.7681	65.1515	62.1212	81.4286
	Wnt4 MO + Wnt5-myc	p-MLC positive	51	14	45	6	48	7		47	8	40	16	46	9		37	11	46	13	40	10
		total number	78	72	69	68	68	71		71	67	74	69	66	66		59	63	73	72	65	69
		%	65.3846	19.4444	65.2174	8.82353	70.5882	9.85915		66.1972	11.9403	54.0541	23.1884	69.697	13.6364		62.7119	17.4603	63.0137	18.0556	61.5385	14.4928
		Supplementary Figure 4a									Supplementary Figure 4c										Supplementary Figure 4d
			GFP-beta-catenin alone	+Wnt5	+ ephrinB2-WT	+Wnt3	+Wnt3+ephrinB2-WT	Wnt3 + ephrinB2-delta4			#1			Wnt3	Wnt3 + ephrinB2-WT	Wnt3 + ephrinB2-Y2F	Wnt3 + ephrinB2- Y2E	control				Wnt3	Wnt3+ephrinB2-WT	Wnt3+ephrinB2-Y2F	Wnt+ephrinB2-Y2E	Control
	#1	Neuclear beta catenin positive DAPI	0	0	0	17	2	17					single axis	1	5	22	1	25			#1	1	0.438	0.1855	1.146	0
		total DAPI	16	17	22	21	15	23					double axis	21	17	3	25	0			#2	1	0.593	0.168	1.021	0
		%	0	0	0	80.9524	13.3333	73.913					Total embryo number	22	22	25	26	25			#3	1	0.306	0.084	0.829	0
													% of double Axis	95.4545	77.2727	12	96.1538	0			#4	1	0.388	0.2635	1.341	0
		Neuclear beta catenin positive DAPI	0	0	0	18	6	17													#5	1	0.619	0.215	1.206	0
		total DAPI	18	21	27	21	28	19
		%	0	0	0	85.7143	21.4286	89.4737
		Neuclear beta catenin positive DAPI	1	0	0	13	4	16			#2			Wnt3	Wnt3 + ephrinB2-WT	Wnt3 + ephrinB2-Y2F	Wnt3 + ephrinB2- Y2E	control
		total DAPI	22	26	25	18	17	26					single axis	2	6	20	2	30
		%	4.54545	0	0	72.2222	23.5294	61.5385					double axis	24	19	2	24	0
													Total embryo number	26	25	22	26	30
	#2	Neuclear beta catenin positive DAPI	0	0	0	11	4	17					% of double Axis	92.3077	76	9.09091	92.3077	0
		total DAPI	18	15	20	15	19	19
		%	0	0	0	73.3333	21.0526	89.4737
		Neuclear beta catenin positive DAPI	0	0	0	17	7	16			#3			Wnt3	Wnt3 + ephrinB2-WT	Wnt3 + ephrinB2-Y2F	Wnt3 + ephrinB2- Y2E	control
		total DAPI	24	15	23	21	16	17					single axis	1	5	22	0	25
		%	0	0	0	80.9524	43.75	94.1176					double axis	25	19	4	25	0
													Total embryo number	26	24	26	25	25
		Neuclear beta catenin positive DAPI	0	0	0	20	4	13					% of double Axis	96.1538	79.1667	15.3846	100	0
		total DAPI	23	19	21	22	25	17
		%	0	0	0	90.9091	16	76.4706
	#3	Neuclear beta catenin positive DAPI	0	0	0	11	2	19
		total DAPI	15	16	20	15	17	23
		%	0	0	0	73.3333	11.7647	82.6087
		Neuclear beta catenin positive DAPI	0	0	0	15	1	19
		total DAPI	14	16	20	16	15	24
		%	0	0	0	93.75	6.66667	79.1667
		Neuclear beta catenin positive DAPI	0	0	0	18	2	20
		total DAPI	20	21	22	22	19	24
		%	0	0	0	81.8182	10.5263	83.3333
	Supplementary Figure 6b
		Normal	ectopic apical constriction
	Shroom3-V5(1ng)	0	100
	Shroom3-V5(500pg)	3	97
	Shroom3-V5(200pg)	41	59
	Shroom3-V5(100pg)	100	0
	Uninjected	100	0
